# Supplementary material for: Characterization of Pipistrellus pygmaeus Bat Virome from Sweden
Source: Viruses. 2022 Jul 28;14(8):1654. doi: 10.3390/v14081654 (PMC9415950; doi:10.3390/v14081654)
Supplement: Supplementary file 1 [file viruses-14-01654-s001.zip]

Archive with 1 entries (1 files):
- viruses-1752573-supplementary.xlsx
