# Supplementary material for: Characterization of Pipistrellus pygmaeus Bat Virome from Sweden
Source: Viruses. 2022 Jul 28;14(8):1654. doi: 10.3390/v14081654 (PMC9415950; doi:10.3390/v14081654)
Supplement: Supplementary file 1 [file viruses-14-01654-s001.zip › viruses-1752573-supplementary.xlsx]

## Sheet: Supplementary Table S1
Kaiju taxonomic classification of reads at protein level
evalue 0.001
			Viral family	F-MV	S-HS	F-HS
		1	Caudovirales/phages	36	636	76
		2	Alphaflexiviridae	5	3066	23
		3	Alloherpesviridae	3	90	17
		4	Alphatetraviridae			110
		5	Astroviridae	30	2	131
		6	Baculoviridae	8	1	62
		7	Betaflexiviridae	2	132	2
		8	Birnaviridae	52		40
		9	Botourmiaviridae			30
		10	Caliciviridae			4
		11	Carmotetraviridae	9	1
		12	Chrysoviridae		14
		13	Chuviridae	1		1
		14	Coronaviridae	145383	266	1210402
		15	CRESS virus sp.		4
		16	Dicistroviridae	13	1	34
		17	Fimoviridae	1		1
		18	Genomviridae	46
		19	Hepeviridae	627	148	154
		20	Herpesviridae	202	205	605
		21	Hytrosaviridae	15		11
		22	Iflaviridae	30	27	1
		23	Iridoviridae	6		7
		24	Luteoviridae	7	2	65
		25	Marnaviridae		18
		26	Marseilleviridae			2
		27	Mimiviridae	34	12	181
		28	Mitoviridae	5		1
		29	Nairoviridae	8		11
		30	Narnaviridae		32	12
		31	Nimaviridae			6
		32	Nodaviridae	1	6	11
		33	Nudiviridae			2
		34	Paramyxoviridae	82		26
		35	Partitiviridae	104	30	320
		36	Parvoviridae	31	18	33
		37	Phycodnaviridae	4	2	89
		38	Picornaviridae	170	6	23858
		39	Polydnaviridae	1		2
		40	Polymycoviridae			6
		41	Potyviridae		465	4
		42	Poxviridae	13	7	113
		43	Reoviridae	38	478	25
		44	Retroviridae	752	1683	1718
		45	Rhabdoviridae	8		9
		46	Secoviridae		15
		47	Solemoviridae	4	1	73
		48	Tombusviridae	15	11	9
		49	Totiviridae	2	98	27
		50	Tymoviridae	56	96	43
		51	Virgaviridae	11	3	42
		52	unclassified RNA viruses ShiM-2016	736	380	26300
			Total	148551	7956	1264699

## Sheet: Supplementary Table S2
	Supplementary Table S2. Characterized viruses in this study with their isolate names and GenBank accession numbers.
	Virus	Isolate name	GenBank accession no.	Length in nt
	Bat coronaviruses	BtCoV/F-MV1/P.pyg/SWE/2020	ON457560	27865
		BtCoV/F-MV2/P.pyg/SWE/2020	ON457561	27944
		BtCoV/F-HS1/P.pyg/SWE/2020	ON457562	27943
	Bat picornaviruses	BtPp-PicoV/F-HS1/SWE/2020	ON375332	7033
		BtPp-PicoV/F-HS2/SWE/2020	ON375333	5752
	Bat hepevirus	BtHEV-Pp1/F-MV/P.Pyg/SWE/2020	ON513427	1766

## Sheet: Supplementary Table S3
F-MV viral contigs
Viral Family	Contig name and Length	Diamond hit	Accession no.	%identity	Ref length	Ref coverage	Contig coverage
Coronaviridae [8]	k141_15362 [length=13,376, matches=25]	Bat alphacoronavirus	AYH64861.2	96	6754	4974-6754	3-5345
	k141_2964 [length=28,213, matches=48]	Alphacoronavirus Bat-CoV/P.kuhlii/Italy/206645-41/2011	AZF68117.1	82	6623	1-3948	16020-27959
	k141_38988 [length=2,715, matches=25]	Bat alphacoronavirus	QER90703	96	6743	4095-4963	1-2607
	k141_4316 [length=558, matches=25]	Bat alphacoronavirus	AYH64860.1	92	4089	3899-4083	1-556
	k141_43937 [length=3,161, matches=25]	Alphacoronavirus Bat-CoV/P.kuhlii/Italy/206645-41/2011	AZF68118.1	92	1373	5-988	209-3160
	k141_4660 [length=383, matches=28]	Alphacoronavirus sp.	QGX41961.1	77	6451	2576-2673	88-381
	k141_46930 [length=2,110, matches=25]	Alphacoronavirus Bat-CoV/P.kuhlii/Italy/206645-41/2011	AZF68118.1	77	1373	12-668	130-2109
	k141_9343 [length=12,056, matches=25]	Bat alphacoronavirus	AYH64860.1	82	4089	1-3881	3-11735
Paramyxoviridae [8]	k141_14736 [length=325, matches=25]	Bat paramyxovirus	AIF74192.1	83	1932	1074-1180	3-323
	k141_16269 [length=364, matches=25]	Bat paramyxovirus; IPR016269 RNA-directed RNA polymerase	AIF74192.1	61	1932	1654-1773	2- 364
	k141_19531 [length=567, matches=25]	Bat paramyxovirus	AIF74191.1	62	618	161-341	1-543
	k141_2429 [length=349, matches=25]	Bat paramyxovirus; IPR016269 RNA-directed RNA polymerase	AIF74192.1	87	1932	1784-1894	14-346
	k141_26823 [length=402, matches=2]	Bat paramyxovirus; IPR016269 RNA-directed RNA polymerase	AIF74192.1	59	1932	30-162	3-401
	k141_36099 [length=826, matches=25]	Bat paramyxovirus; IPR016269 RNA-directed RNA polymerase	AIF74192.1	86	1932	1239-1514	3-815
	k141_45467 [length=510, matches=3]	Bat paramyxovirus	AIF74187.1	35	485	25-192	1-504
	k141_46053 [length=545, matches=25]	Bat paramyxovirus; IPR016269 RNA-directed RNA polymerase	AIF74192.1	85	1932	272-452	3-5455
Astroviridae [5]	k141_21439 [length=557, matches=5]	Guangdong chinese water snake astrovirus	AVM87609.1	38	1440	676-832	97-510
	k141_22797 [length=783, matches=6]	Fujian spotted paddle-tail newt astrovirus	AVM87169.1	51	679	71-135	10-204
	k141_35572 [length=517, matches=2]	Beihai tree frog astrovirus	AVM87188.1	35	1436	847-971	4-390
	k141_40172 [length=332, matches=34]	Bat astrovirus Tm/Guangxi/LD38/2007	YP_009664790.1	73	522	437-522	9-266
	k141_43440 [length=589, matches=25]	Hainan marbled pigmy frog astrovirus 1	AVM87162.1	59	1435	1083-1202	135-494
Alphatetraviridae [3]	k141_21611 [length=700, matches=10]	Helicoverpa armigera stunt virus	ARD24698.1	59	1704	793-1023	3-692
	k141_33049 [length=704, matches=5]	Helicoverpa armigera stunt virus	ARD24698.1	42	1704	519-752	3-709
	k141_35198 [length=1,124, matches=2]	Helicoverpa armigera stunt virus	ARD24697.1	54	99	14-93	615-860
Parvoviridae [1]	k141_13642 [length=3,367, matches=44]	Rhinolophus pusillus adeno-associated virus BtAAV-CXC1	QDX47269.1	52	636	229-537	798-1802
Retroviridae [1]	k141_1051 [length=412, matches=8]	Porcine endogenous retrovirus	QDH76130.1	82	405	130-222	3-281
Genomoviridae [1]	k141_28350 [length=637, matches=25]	Faeces associated gemycircularvirus 16	ANC51602.1	88	647	173-308	6-413
Narnaviridae [1]	k141_39563 [length=423, matches=25]	Cronartium ribicola mitovirus 2	YP_009259481.1	53	689	362-497	12-419
Hepeviridae [4]	k141_15920 [length=2,060, matches=25]	Orthohepevirus D	YP_006576507.1	69	1580	72-781	3-2060
	k141_3349 [length=1,187, matches=30]	Bat hepevirus	BBB87312.1	78	637	301-636	103-1107
	k141_35986 [length=1,254, matches=25]	Bat hepevirus	BBB87311.1	82	867	133-545	14-1252
	k141_36027 [length=1,774, matches=25]	Bat hepevirus	BBB87311.1	90	867	551-867	816-1766
Carmotetraviridae [4]	k141_12114 [length=462, matches=1]	Providence virus	AMQ67164.1	33	754	426-553	85-462
	k141_31046 [length=800, matches=25]	Providence virus	YP_003620399.1	48	754	123-308	3-536
	k141_33916 [length=340, matches=6]	Providence virus	YP_003620396.1	80	1220	326-437	4-339
	k141_38706 [length=439, matches=3]	Providence virus	YP_003620399.1	53	754	263-388	1-378
Birnaviridae [1]	k141_10117 [length=2,749, matches=11]	Chicken proventricular necrosis virus	ADO40172.1	58	903	81-788	204-2327
Nodaviridae [2]	k141_32486 [length=422, matches=25]	Gilthead sea bream Iberian betanodavirus	ACX71281.1	33	340	141-239	85-387
	k141_39339 [length=365, matches=2]	Bombus-associated virus Nod1	QAY29267.1	68	328	186-250	44-238
Partitiviridae [2]	k141_17579 [length=1,887, matches=25]	Grosmannia clavigera partitivirus 1	AZT88606.1	58	599	1-597	19-1806
	k141_22801 [length=535, matches=9]	Lentinula edodes partitivirus 1; score=97.0	AWF73464.1	34	638	60-197	28-441
Picornaviridae	k141_10577 [length=302, matches=25]	Bat picornavirus; score=343.0	AIF75261.1	98	2208	1640 -1739
	k141_15894 [length=601, matches=25]	Bat picornavirus; score=343.0	AIF75261.1	96	2208	2038 - 2208
	k141_16717 [length=348, matches=25]	Bat picornavirus; score=343.0	AIF75261.1	98	2208	483 -598
	k141_31614 [length=393, matches=25]	Bat picornavirus; score=203.0	AIF75261.1	91	2208	1804 -1910
	k141_32767 [length=1,506, matches=25]	Bat picornavirus; score=203.1	AIF75261.1	94	2208	1 - 387
	k141_36821 [length=838, matches=25]	Bat picornavirus; score=203.2	AIF75261.1	91	2208	883 -1149
	k141_42173 [length=352, matches=25]	Bat picornavirus; score=203.3	AIF75261.1	96	2208	1338 -1449
Dicistroviridae	k141_40908 [length=6,286, matches=26]
Iflaviridae	k141_10246 [length=451, matches=4]	Laodelphax striatellus iflavirus 1	AYU66736.1	99	3172	1140 - 1265
Reoviridae	k141_13876 [length=427, matches=3]	Thyrinteina arnobia cypovirus 14; score=203.0	AWI48539.1	65	983	816-956
	k141_20387 [length=3,713, matches=3]	Fako virus; score=151.0	YP_009104381.1	46	1011	609- 1004	2310-3521
	k141_20468 [length=3,229, matches=9]	Aedes pseudoscutellaris reovirus	YP_443939.1	40	1056	1- 1027	87-3182
	k141_23468 [length=3,841, matches=7]	Bombyx mori cypovirus 1; score=205.0	ALL27239.1	52	1239	790-1203	2467-3690
	k141_27336 [length=1,269, matches=3]	Thyrinteina arnobia cypovirus 14; score=67.0	AWI48537.1	29	317	52-208	129-653
	k141_2849 [length=3,624, matches=3]	Fako virus; score=817.0	YP_009104386.1	39	1202	11-1199	36-3527
	k141_31462 [length=1,949, matches=6]	Bombyx mori cypovirus 1; score=155.0	ACT78457.1	26	561	12-550	124-1785
	k141_33342 [length=3,299, matches=9]	Torrey Pines virus	AWY11120.1	24	1251	268-1250	99-3119
	k141_33540 [length=3,138, matches=17]	Dendrolimus punctatus cypovirus 1	AAN17823	28	1058	58-1041	96-3137
	k141_40209 [length=1,518, matches=3]	Fako virus; score=270.0	YP_009104385	34	540	97-540	92-1438
	k141_44880 [length=3,882, matches=25]	Bombyx mori cypovirus 1	AAR88092.1	35	1225	19-1209	147-3875
	k141_7964 [length=4,106, matches=25]	Aedes pseudoscutellaris reovirus; score=386.0	BBN21016.1	28	1189	63-1189	365-3832
	k141_8321 [length=1,031, matches=4]	Aedes pseudoscutellaris reovirus	BBN21024.1	30	278	22-248	160-846
Tombusviridae [1]	k141_46908 [length=509, matches=18]	Caledonia beadlet anemone tombus-like virus 1	ASM94000.1	33	895	750-886	14-445
Totiviridae [2]	k141_13109 [length=410, matches=5]	Scheffersomyces segobiensis virus L	YP_009507830.1	43	694	253-388	1-408
	k141_46853 [length=366, matches=25]	Chalara elegans RNA Virus 1	YP_024727.1	43	770	450-567	4-363
Tymoviridae [3]	k141_15386 [length=1,608, matches=25]	Bee Macula-Like virus 2	YP_009551952.1	47	1691	1-494	2-1489
	k141_34247 [length=2,443, matches=31]	Bee Macula-Like virus 2	YP_009551952.1	58	1691	936-1689	108-2375
	k141_7947 [length=614, matches=22]	Bombyx mori Macula-like virus	AHX22591.1	57	237	49-232	56-607
unclassified RNA viruses	k141_45738 [length=445, matches=2]	Apis flavivirus	yp_00938830.1	37	6614	6284-6424	1-411
	k141_47373 [length=400, matches=4]	Aspergillus foetidus slow virus 2	CCD33025.1	53	962	1-105	79-399
	k141_26116 [length=552, matches=25]	Gentian Kobu-sho-associated virus RNA dependent RNA polymerase,	BBE278868.1	41	7391	6760-6906	41-541
	k141_28863 [length=399, matches=19]	Hubei toti-like virus 6	APG75978.1	56	259	490-583	123-398
	k141_47011 [length=12,959, matches=25]	Botrytis cinerea negative-stranded RNA virus 1	YP_009182153.1	24	2769	503-1898	5201-9550
	k141_10811 [length=578, matches=1]	Hubei diptera virus 13	YP_009337911.1	26	438	19-140	202-567
	k141_11238 [length=315, matches=24]	Hubei toti-like virus 7	APG76025.1	78	849	415-519	1-315
	k141_14457 [length=645, matches=4]	Hubei noda-like virus 24	APG76515.1	48	1341	340-531	11-592
	k141_20563 [length=2,685, matches=26]	Hubei sobemo-like virus 7	YP_009330004.1	75	540	8-540	89-1696
	k141_22831 [length=406, matches=2]	Hubei noda-like virus 12	APG76312.1	58	352	53-144	118-393
	k141_34138 [length=471, matches=2]	Isahaya Culex iflavirus	BBQ04783	51	2869	999-1070	2- 217
	k141_41766 [length=525, matches=3]	Wuhan insect virus 26	YP_009342428.1	30	813	630-795	2-517
	k141_45124 [length=320, matches=1]	Hubei sobemo-like virus 20	YP_009330032.1	45	616	99-159	106-297
	k141_503 [length=371, matches=12]	Hubei partiti-like virus 48	APG78218.1	64	445	47-164	6-359
	k141_8078 [length=345, matches=25]	Hubei sobemo-like virus 29	YP_009330084.1	47	433	184-265	96-344
	k141_26180 [length=314, matches=1]	Bloomfield virus [1]	AKH40311.1	45	1228	491-556	63-260
	k141_10619 [length=633, matches=5]	Chaq virus	AWY11087.1	34	319	35-186	187-627
	k141_23904 [length=731, matches=4]	Kwi virus	AYU49214.1	36	670	61-291	3-731
	k141_25236 [length=378, matches=8]	Kwi virus	AYU49214.1	56	670	414-495	103-351
	k141_19696 [length=503, matches=2]	Riboviria sp.; score=119.0	QIM73976.1	42	213	24-177	31-492
	k141_43835 [length=566, matches=2]	Riboviria sp.; score=122.0	QIM73974.1	71	283	202-278	330-560

## Sheet: Supplementary Table S4
S-HS viral contigs
Viral Family	Contig name and Length	Diamond hit	Accession no.	Ref length	% of identity	Ref coverage	Contig coverage
Microviridae [5]	k141_10586 [length=440, matches=25]	Microviridae sp	AXH76380.1	339	66	70-209	3-422
	k141_11998 [length=377, matches=50]	Microviridae sp	AXH76381.1	659	89	469-533	183-377
	k141_3542 [length=349, matches=25]	Gokushovirinae environmental samples	AVQ10259.1	539	64	220-317	54-347
	k141_4845 [length=308, matches=25]	Gokushovirinae environmental samples	AVQ10167.1	160	53	53-147	20-304
	k141_6810 [length=448, matches=25]	Microviridae sp.	AXL14645.1	155	54	26-124	153-446
Retroviridae [2]	k141_10531 [length=470, matches=25]	Porcine endogenous retrovirus	QDH76130.1	405	76	95-224	1-387
	k141_5972 [length=609, matches=27]	Porcine endogenous retrovirus	QDH76130.1	405	87	130-255	4-381
Parvoviridae [2]	k141_11858 [length=361, matches=7]	MAG capsid protein, partial [Luscinia sibilans parvo-like hybrid virus]	QTE03981.1	514	87	182-219	220-333
	k141_8968 [length=376, matches=22]	MAG capsid protein, partial [Luscinia sibilans parvo-like hybrid virus]	QTE03982.1	394	66	304-394	1-273
Coronaviridae [9]	k141_10822 [length=314, matches=9]	Alphacoronavirus Bat-CoV/P.kuhlii/Italy/206645-41/2011	AZF86118.1	1373	71	462-526	2-196
	k141_1579 [length=719, matches=25]	Alphacoronavirus Bat-CoV/P.kuhlii/Italy/206645-41/2011	AZF86118.1	1373	92	1060-1229	209-719
	k141_1669 [length=710, matches=25]	Alphacoronavirus Bat-CoV/P.kuhlii/Italy/206645-41/2011	AZF86117.1	6623	91	5447-5681	1-705
	k141_1908 [length=369, matches=25]	Alphacoronavirus Bat-CoV/P.kuhlii/Italy/206645-41/2011	AZF86117.1	6623	74	1837-1925	102-368
	k141_3164 [length=352, matches=25]	Alphacoronavirus Bat-CoV/P.kuhlii/Italy/3398-19/2015	YP_009755889.1	6631	84	3767-3858	3-278
	k141_6690 [length=651, matches=25]	Alphacoronavirus Bat-CoV/P.kuhlii/Italy/206645-41/2011	AZF86118.1	1373	73	482-700	1-651
	k141_751 [length=423, matches=28]	Alphacoronavirus Bat-CoV/P.kuhlii/Italy/206645-41/2011	AZF86117.1	6623	91	3869-3948	184-423
	k141_8328 [length=424, matches=25]	Alphacoronavirus Bat-CoV/P.kuhlii/Italy/206645-41/2011	AZF86117.1	6623	80	3383-3521	4-420
	k141_8463 [length=1,059, matches=25]	Alphacoronavirus Bat-CoV/P.kuhlii/Italy/206645-41/2011	AZF86122.1	434	79	85-324	350-1059
Nodaviridae [1]	k141_860 [length=665, matches=16]	Nodaviridae sp.	QLI47705.1	417	58	30-221	81-653
Dicistroviridae [1]	k141_6538 [length=587, matches=4]	Griffin dicistrovirus	AOC55057.1	927	44	35-224	7-585
unclassified Picornavirales [2]	k141_1493 [length=685, matches=3]	Yongsan picorna-like virus 3	YP_009552076.1	2401	29	2015-2237	1-684
	k141_6465 [length=323, matches=25]	Picornavirales sp.	QDH87967.1	1735	59	1581-1667	63-323
Potyviridae [3]	k141_1430 [length=375, matches=25]	Onion yellow dwarf virus, Potyvirus coat protein	QED45286.1	3392	100	2333-2454	1-366
	k141_4879 [length=754, matches=25]	Onion yellow dwarf virus, Potyvirus coat protein	QED45286.1	3392	99	1734-1978	20-754
	k141_9747 [length=306, matches=50]	Onion yellow dwarf virus, Potyvirus coat protein	QED45196.1	3392	98	2378-2436	129-305
Reoviridae [6]	k141_11380 [length=335, matches=25]	Kadipiro virus	AWE75154.1	1223	88	465-577	3-335
	k141_2313 [length=353, matches=4]	Kadipiro virus	APG79131.1	968	72	593-666	120-341
	k141_2486 [length=608, matches=2]	Cimodo virus	AHF20718	733	33	329-508	1-408
	k141_2664 [length=651, matches=50]	Yunnan orbivirus; DNA-directed RNA polymerase	QGU18499.1	1277	99	1116-1229	3-344
	k141_4755 [length=436, matches=25]	Rotavirus A non-structural protein 5	AGE98732.1	197	54	9-94	86-334
	k141_6942 [length=361, matches=12]	Yunnan orbivirus inner capsid protein VP7	QGU18504.1	367	97	141-255	15-359
Totiviridae [3]	k141_4455 [length=305, matches=3]	Scheffersomyces segobiensis virus L	YP_009507831.1	857	56	305-401	14-304
	k141_6544 [length=320, matches=7]	Scheffersomyces segobiensis virus L	YP_009507830.1	694	60	2-88	4-264
	k141_8232 [length=572, matches=25]	Scheffersomyces segobiensis virus L	YP_009507831.1	857	59	436-625	3-572
Alphaflexiviridae [19]	k141_10746 [length=358, matches=25]	Garlic virus X	AFV61770.1	356	94	31-147	8-358
	k141_1087 [length=458, matches=25]	Garlic virus A	QED44223.1	1625	99	864-1015	1-456
	k141_10946 [length=414, matches=50]	Garlic virus X	AFV61767.1	1544	87	415-508	2-283
	k141_11697 [length=310, matches=27]	Garlic virus D	QED44601.1	1562	88	507-583	4-234
	k141_2260 [length=452, matches=25]	Garlic virus A	QED44322.1	364	100	1-116	12-359
	k141_2505 [length=418, matches=50]	Garlic virus D	AET 86890.1	147	81	55-147	67-345
	k141_2565 [length=791, matches=25]	Garlic virus D	QED44805.1	1562	100	927-1173	14-754
	k141_3268 [length=813, matches=25]	Garlic virus D	QED44751.1	1562	100	726-993	5-808
	k141_5120 [length=421, matches=25]	Garlic virus D	QED44724.1	364	100	121-258	7-420
	k141_5918 [length=412, matches=25]	Garlic virus A	BAT61955.1	147	100	23-142	1-360
	k141_616 [length=363, matches=25]	Garlic virus A	QED44299.1	251	86	53-132	116-355
	k141_6391 [length=322, matches=25]	Garlic virus D	QED44604.1	364	99	288-364	3-233
	k141_6881 [length=895, matches=25]	Garlic virus A	QED44331.1	1446	100	845-964	420-779
	k141_7795 [length=482, matches=25]	White clover mosaic virus	BAV16903.1	1294	99	50-185	74-481
	k141_8049 [length=446, matches=25]	Garlic virus A	QED44295.1	1625	100	1343-1462	86-445
	k141_8101 [length=408, matches=25]	Garlic virus A	QED44235.1	1625	99	642-734	11-289
	k141_8265 [length=901, matches=25]	Garlic virus A	QED44235.1	1625	100	1536-1625	257-526
	k141_8659 [length=448, matches=25]	Garlic virus D	QED44493.1	1562	99	90-229	2-421
	k141_8803 [length=438, matches=25]	Garlic virus D	QED44493.1	1562	99	1457-1562	3-320
Betaflexiviridae [3]	k141_10600 [length=633, matches=25]	Garlic latent virus	QED43701.1	1924	98	998-1207	3-632
	k141_5664 [length=721, matches=50]	Garlic latent virus	QED43701.1	1924	98	3-131	4-390
	k141_8640 [length=565, matches=25]	Garlic latent virus	QED43663.1	297	100	96-282	4-564
Tymovirales [2]	k141_5180 [length=490, matches=50]	Switchgrass mosaic virus	QQG34658.1	1794	78	1385-1503	132-488
	k141_895 [length=578, matches=25]	Bombyx mori Macula-like virus	AHX22590.1	1748	72	1420-1539	214-573
Tymoviridae [2]	k141_10579 [length=1,047, matches=22]	Bombyx mori Macula-like virus	AHX22591.1	237	52	13-232	138-770
	k141_2556 [length=1,702, matches=25]	Bee Macula-Like virus 2	YP_009551952.1	1691	55	747-1309	3-1697
	k141_8175 [length=367, matches=3]	Beihai sipunculid worm virus 4	YP_009333527.1	966	48	261-326	117-314
unclassified RNA viruses	k141_11741 [length=340, matches=2]	Aspergillus spelaeus tetramycovirus 1	AYP71808	695	41	534-644	6-338
	k141_10402 [length=346, matches=5]	Hubei reo-like virus 3	APG79172.1	1373	61	1185-1261	44-274
	k141_11006 [length=407, matches=13]	Sanxia narna-like virus 2	APG77185.1	481	83	325-434	77-406
	k141_11737 [length=996, matches=1]	Hubei picorna-like virus 18	YP_009337332.1	1942	29	665-856	4-573
	k141_2360 [length=308, matches=2]	Beihai picorna-like virus 47	YP_009333390.1	1642	43	329-403	72-296
	k141_2610 [length=487, matches=25]	Beihai picorna-like virus 37	APG76901.1	1954	52	1364-1489	55-414
	k141_3195 [length=325, matches=4]	Beihai picorna-like virus 39	YP_009333481.1	1798	51	283-390	3-320
	k141_3385 [length=415, matches=23]	Beihai picorna-like virus 15	YP_009330067.1	848	35	22-103	3-248
	k141_3428 [length=329, matches=1]	Changjiang tombus-like virus 4 RNA dependent RNA polymerase	YP_009337230.1	476	61	321-395	81-317
	k141_4598 [length=721, matches=6]	Hubei reo-like virus 3	APG79172.1	1373	70	316-552	552-720
	k141_5821 [length=305, matches=8]	Hubei permutotetra-like virus 2	APG76964.1	1029	80	62-161	4-303
	k141_8029 [length=545, matches=4]	Beihai picorna-like virus 11	YP_009333581.1	1782	65	1519-1552	26-127
	k141_8317 [length=552, matches=1]	Hubei reo-like virus 3	APG79172.1	1373	57	48-209	28-513
	k141_9837 [length=605, matches=15]	Beihai picorna-like virus 15	YP_009330067.1	848	50	609-699	107-382
	k141_2756 [length=496, matches=9]	CRESS viruses	QKI28970.1	304	55	2369-289	9-176
	k141_5141 [length=325, matches=1]	Bloomfield virus	AKH40313	907	43	147-246	15-314
	k141_6922 [length=381, matches=8]	Chaq virus-like 1	AOR51384.1	296	65	62-180	13-378
	k141_1692 [length=667, matches=3]	Kwi virus	AVB77242.1	475	33	25-234	3-608
	k141_686 [length=407, matches=25]	Lake Sarah-associated circular virus-2	YP_009237554.1	295	67	230-295	76-273
	k141_2082 [length=597, matches=4]	CRESS virus sp.	AXH76391.1	491	57	12-85	81-302
	k141_10912 [length=1,765, matches=25]	Hubei tombus-like virus 40 RNA dependent RNA polymerase	YP_009336561.1	648	36	2-566	11-1714
	k141_11112 [length=401, matches=25]	uncultured marine RNA virus	BCD41434.1	154	46	9-135	27-401
	k141_11373 [length=521, matches=25]	unidentified phage	QHJ77146.1	679	41	77-170	72-347
	k141_2831 [length=329, matches=2]	Cragig virus 2	AYN75543.1	1161	34	865-959	4-264
	k141_5949 [length=708, matches=26]	Barns Ness breadcrumb sponge aquatic picorna-like virus 1	ASM94052.1	845	46	244-392	54-497
	k141_9817 [length=389, matches=25]	Bat circovirus	AIF76273.1	264	74	94-189	7-294

## Sheet: Supplementary Table S5
F-HS viral contigs
Viral Family	Contig name and Length	Diamond hit	Accession no.	Ref length	% of identity
Reoviridae [3]	k141_23429 [length=1,787, matches=3]	NTP-binding domain protein [Cimodo virus]	YP_009059077.1	578	0.29
	k141_29888 [length=2,452, matches=2]	MAG: hypothetical protein [Diaphorina citri cimodo-like virus]	QXG83186.1	700	0.39
	k141_32952 [length=3,811, matches=4]	hypothetical protein [Cimodo virus]	AHF20716.1	1193	0.29
Retroviridae [1]	k141_28607 [length=336, matches=25]	Galidia ERV	AGV92852.1	507	0.62
Parvoviridae [3]	k141_3213 [length=921, matches=25]	Rhinolophus pusillus adeno-associated virus BtAAV-CXC1	QDX47269.1	636	55
	k141_38371 [length=682, matches=50]	Adeno-associated virus	QDH44377.1	621	41
	k141_3860 [length=895, matches=50]	Adeno-associated virus; score=139.0	AIU56929	288	42
Alphatetraviridae [2]	k141_14293 [length=610, matches=13]	Helicoverpa armigera stunt virus; score=393.0	ARD24898.1	1704	95
	k141_21421 [length=373, matches=50]	Helicoverpa armigera stunt virus; score=393.0	NP_049237.1	647	94
Astroviridae [4]	k141_1326 [length=531, matches=25]	Bat astrovirus Ha/Guangxi/LS11/2007	ACN88713.1	539	73
	k141_14037 [length=422, matches=25]	Bastrovirus-like_virus/VietNam/Bat/17819_21; score=246.0	YP_009333174.1	1405	91
	k141_16874 [length=1,138, matches=6]	Guangdong chinese water snake astrovirus; score=127.0	AVM87609.1	1440	38
	k141_9567 [length=495, matches=4]	Culex Bastrovirus-like virus;	YP_009552769.1	1761	80
Birnaviridae [2]	k141_13644 [length=1,201, matches=3]	Chicken proventricular necrosis virus	QPL12185.1	903	62
	k141_16061 [length=1,240, matches=11]	Chicken proventricular necrosis virus	ADO40172.1	903	52
Botourmiaviridae [1]	k141_40688 [length=517, matches=39]	Pyricularia oryzae ourmia-like virus 2	QLF49183.1	366	68
Narnaviridae [1]	k141_25117 [length=517, matches=17]	Erysiphe necator mitovirus 1	YP_009465715.1	723	38
Coronaviridae [10]	k141_1159 [length=27,964, matches=48]	BtCoV/B40-5/P.pyg/DK/2013
	k141_16453 [length=1,089, matches=25]	Alphacoronavirus Bat-CoV/P.kuhlii/Italy/206645-41/2011	AZF86118.1	1373	82
	k141_25684 [length=529, matches=25]	Alphacoronavirus Bat-CoV/P.kuhlii/Italy/206645-41/2011	AZF86118.1	1373	64
	k141_27309 [length=617, matches=46]	Alphacoronavirus Bat-CoV/P.kuhlii/Italy/206645-41/2011	AZF86118.1	1373	80
	k141_28059 [length=736, matches=25]	Alphacoronavirus Bat-CoV/P.kuhlii/Italy/206645-41/2011	AZF86118.1	1373	78
	k141_29922 [length=361, matches=11]	Alphacoronavirus Bat-CoV/P.kuhlii/Italy/206645-41/2011	AZF86118.1	1373	72
	k141_32608 [length=1,289, matches=6]	BtNv-AlphaCoV/SC2013	YP_009201729.1	6598	96
	k141_33379 [length=724, matches=25]	Alphacoronavirus Bat-CoV/P.kuhlii/Italy/206645-41/2011	AZF86118.1	1373	75
	k141_37653 [length=385, matches=10]	Alphacoronavirus Bat-CoV/P.kuhlii/Italy/206645-41/2011	AZF86118.1	1373	64
	k141_38408 [length=1,164, matches=25]	Alphacoronavirus Bat-CoV/P.kuhlii/Italy/206645-41/2011	AZF86118.1	1373	74
Dicistroviridae [2]	k141_41971 [length=374, matches=7]	Dicistroviridae sp.	QJI52114.1	1095	30
	k141_42834 [length=351, matches=25]	Dicistroviridae TZ-2	QCO76497.1	1855	58
Picornaviridae [8]	k141_11804 (701 nt)	RDRP[Picornaviridae sp.]	QIN96632.1
	k141_13287 (3968 nt)	polyprotein [Bat picornavirus]	AIF74261.1
	k141_21195 (854 nt)	hypothetical protein [Picornaviridae sp.]	QIN96631.1
	k141_32951 (1029 nt)	RDRP[Picornaviridae sp.]	QIN96632.1
	k141_41249 (309 nt)	polyprotein [hepatovirus H2]	YP_009179216.1
	k141_33093 (1559)	polyprotein [Bat picornavirus]	AIF74261.1
	k141_2239 [length=7,173, matches=25]	Bat picornavirus; score=4264.0
	k141_13218 [length=1,084, matches=2]	hypothetical protein [Picornavirales sp.]	QKN88957.1	3016	0.31
Totiviridae [4]	k141_2010 [length=560, matches=14]	RNA-dependent RNA polymerase [Erysiphe necator associated totivirus 6]	QJW70335.1	796	0.49
	k141_25092 [length=3,004, matches=25]	Eimeria brunetti RNA virus 1; score=246.0	NP_108650.1	770	0.3
	k141_32241 [length=374, matches=16]	RNA-dependent RNA polymerase [Erysiphe necator associated totivirus 6]	QJW70335.1	796	51
	k141_41631 [length=504, matches=27]	RNA-dependent RNA polymerase [Erysiphe necator associated totivirus 7]	QJW70337.1	796	0.6
Tymoviridae [1]	k141_31671 [length=898, matches=25]	Bombyx mori Macula-like virus	YP_004464930.1	1759	38
Virgaviridae [1]	k141_30272 [length=373, matches=25]	Nephila clavipes virus 4	YP_009552461.1	2917	51
Riboviria [44]	k141_1247 [length=422, matches=25]	RNA-dependent RNA polymerase, partial [Bombyx mori latent-like virus]	QOL70868.1	392	61
	k141_21429 [length=362, matches=25]	Wuhan insect virus 26; IPR001795 RNA-directed RNA polymerase,	YP_009342428.1	813	0.57
	k141_21770 [length=422, matches=12]	Hubei tetragnatha maxillosa virus 3	YP_009337339.1	2872	0.59
	k141_24753 [length=450, matches=11]	Rhopalosiphum padi virus	NP_046156.1	818	0.29
	k141_29639 [length=688, matches=21]	Culex tritaeniorhynchus totivirus	YP_009552821.1	1683	0.5
	k141_32867 [length=393, matches=9]	Hubei narna-like virus 5	YP_009336672.1	814	0.52
	k141_36069 [length=402, matches=27]	Botryosphaeria dothidea victorivirus 2; RNA-directed RNA polymerase,	QBA84443.1	838	0.47
	k141_38480 [length=580, matches=6]	coat protein [Conidiobolus heterosporus totivirus 1]	QUE40493.1	681	0.38
	k141_6115 [length=401, matches=25]	Macrobrachium rosenbergii nodavirus	AFH35950.1	1034	0.67
	k141_36742 [length=536, matches=7]	Bloomfield virus;DNA-directed RNA polymerase	AKH40310.1	1352	0.33
	k141_4461 [length=1,234, matches=25]	Beihai picorna-like virus 74	YP_009333558.1	1618	0.51
	k141_15163 [length=323, matches=8]	RNA-dependent RNA polymerase, partial [Aedes permutotetra-like virus 1]	QQD36920.1	1338	0.52
	k141_17701 [length=330, matches=25]	hypothetical protein DerpV3_gp1 [Dermatophagoides pteronyssinus virus 3]	QWY79459.1	2625	0.76
	k141_2295 [length=565, matches=25]	RNA-dependent RNA polymerase, partial [Broome reo-like virus 1]	QLJ83496.1	1308	0.64
	k141_23874 [length=460, matches=4]	replicase [Hepeviridae sp.]	QJI53774.1	2089	0.74
	k141_24070 [length=518, matches=25]	RNA-dependent RNA polymerase [Erysiphe necator associated ourmia-like virus 125]	QKI79954.1	649	0.61
	k141_36339 [length=1,693, matches=25]	RNA-dependent RNA polymerase [Verdadero virus]	QMI58128.1	537	0.69
	k141_36923 [length=876, matches=25]	replicase [Nasturtium officinale macula-like virus 1]	QQG34658.1	1794	0.46
	k141_38445 [length=882, matches=20]	RNA-dependent RNA polymerase [Magnaporthe oryzae botourmiavirus 7]	QLJ94431.1	660	0.5
	k141_38790 [length=332, matches=5]	RdRp [Murri virus]	QHA33714.1	1038	0.58
	k141_8795 [length=1,374, matches=25]	RdRP [Erysiphe necator associated ourmia-like virus 128]	QKI79957.1	604	0.51
	k141_19749 [length=399, matches=3]	Riboviria sp.; score=66.0	QDH89805.1	1220	43
	k141_28862 [length=5,004, matches=25]	Riboviria sp.RNA dependent RNA polymerase,	QJI53485.1	550	28
	k141_10992 [length=2,707, matches=26]	Hubei sobemo-like virus 13	YP_00933098.1	353	56
	k141_12153 [length=302, matches=3]	Beihai bunya-like virus 2	APG79243.1	1874	46
	k141_12234 [length=487, matches=10]	Sanxia partiti-like virus 1	APG78294.1	444	58
	k141_13282 [length=1,569, matches=5]	Wuhan house centipede virus 5; score=157.0	YP_009342449.1	494	46
	k141_13863 [length=1,035, matches=7]	Hubei reo-like virus 3; score=393.0	APG79172.1	1373	65
	k141_14118 [length=906, matches=5]	Beihai razor shell virus 4; IPR001795 RNA-directed RNA polymerase	YP_009333409.1	2595	46
	k141_16057 [length=519, matches=1]	Beihai razor shell virus 4; IPR001795 RNA-directed RNA polymerase	YP_009333409.1	2595	39
	k141_18720 [length=384, matches=4]	Sanxia permutotetra-like virus 1	YP_009337652.1	235	82
	k141_21114 [length=592, matches=3]	Hubei blood fluke virus 2; IPR009522 Nucleocapsid, Phlebovirus	APG79251.1	367	38
	k141_24180 [length=2,264, matches=25]	Hubei sobemo-like virus 42	YP_009330107	385	63
	k141_25479 [length=417, matches=25]	Hubei partiti-like virus 46	APG78243.1	473	69
	k141_25499 [length=320, matches=5]	Beihai razor shell virus 4; IPR001795 RNA-directed RNA polymerase	YP_009333409.1	2595	68
	k141_26089 [length=2,591, matches=13]	Hubei reo-like virus 3	APG79172.1	1373	64
	k141_26200 [length=540, matches=3]	Wuhan insect virus 26; IPR001795 RNA-directed RNA polymerase	YP_009342428.1	813	31
	k141_28705 [length=384, matches=2]	Beihai razor shell virus 4; IPR001795 RNA-directed RNA polymerase	YP_009333409.1	2595	57
	k141_31089 [length=558, matches=1]	Beihai razor shell virus 4; IPR001795 RNA-directed RNA polymerase	YP_009333409.1	2595	52
	k141_31992 [length=378, matches=1]	Hubei narna-like virus 20	APG77159.1	750	61
	k141_41256 [length=355, matches=1]	Hubei reo-like virus 3	APG79172.1	1373	95
	k141_41567 [length=1,008, matches=3]	Hubei reo-like virus 3	APG79172.1	1373	59
	k141_8855 [length=477, matches=19]	Xingshan nematode virus 1	YP_009333310.1	2707	42
	k141_32105 [length=640, matches=25]	Sanxia water strider virus 4 RNA-directed RNA polymerase	YP_009288955.1	2108	32

## Sheet: Supplementary Table S6
Recombination event in BtCoV/F-MV2/P.pyg/SWE/2020, detected by RDP5
Conformation Table
Method	Av. p-val
RDP	8.072x10^-31
GENECONV	6.150x10^-36
BootScan	1.106x10^-14
MaxChi	1.643x10^-16
Chimaera	1.921x10^-13
SiScan	NA
3Seq	3.694x10^-05
LARD	NA
Phylpro	NA
	nt position in alignemnt	nt position without gaps
Begining breakpoint in alignment	7246	7220
Begining breakpoint 99% CI	6966-7295	6940-7269
Ending breakpoint	7900	7874
Ending breakpoint 99% CI	7752-7966	7726-7940
Major parent	MN535732.1 Bat coronavirus isolate BtCoV/13585-58/M.dau/DK/2014 complete genome
Minor parent	MG923574.2 Bat coronavirus isolate BtCoV/020_16/M.dau/FIN/2016
